# Supplementary material for: Chromosome-scale assembly of barley cv. ‘Haruna Nijo’ as a resource for barley genetics
Source: DNA Res. 2022 Jan 12;29(1):dsac001. doi: 10.1093/dnares/dsac001 (PMC8798153; doi:10.1093/dnares/dsac001)
Supplement: dsac001_Supplementary_Data [file dsac001_supplementary_data.zip]

Archive with 2 entries (2 files):
- Supplementary Figs.pdf
- Supplementary Table.xlsx
