# Supplementary material for: Chromosome-scale assembly of barley cv. ‘Haruna Nijo’ as a resource for barley genetics
Source: DNA Res. 2022 Jan 12;29(1):dsac001. doi: 10.1093/dnares/dsac001 (PMC8798153; doi:10.1093/dnares/dsac001)
Supplement: dsac001_Supplementary_Data [file dsac001_supplementary_data.zip › Supplementary Table.xlsx]

## Sheet: ST1
Supplementary Table 1 Number of reads in each platform
Library	Lane	No. of reads
PE440 (251 cycles)	1R1	382415190
	1R2	382415190
	2R1	247652536
	2R2	247652536
	3R1	286023953
	3R2	286023953
	Total	1832183358
MP9K (151 cycles)	1R1	299273260
	1R2	299273260
	2R1	375971859
	2R2	375971859
	Total	1350490238
10X (151 cycles)	1I1	349118027
	1R1	349118027
	1R2	349118027
	2I1	344415895
	2R1	344415895
	2R2	344415895
	Total	1387067844
Hi-C (102 cycles)	R1	330191592
	R2	330191592
	Total	660383184

## Sheet: ST2
Supplementary Table 2 Accession numbers for database submission
Study	Assembly	Sample	Experiment/Contigs	Run/Chromosome	Type	Name
PRJEB44504	ERZ2088793*	ERS6294307-ERS6294316 (shared)	ERX5471660- ERX5471667	ERR5762904-ERR5762911	WGS, Genome	Chromosome-scale assembly of barley (Hordeum vulgare) cultivar Haruna Nijo.
*GCA accession number will be available only once the data is public
ERS_ID	SAMEA_ID	Description
ERS6294307	SAMEA8609692	Hordeum vulgare cultivar Haruna Nijo - 10X
ERS6294308	SAMEA8609693	Hordeum vulgare cultivar Haruna Nijo - PE450
ERS6294309	SAMEA8609694	Hordeum vulgare cultivar Haruna Nijo - MP9
ERS6294313	SAMEA8609698	Hordeum vulgare cultivar Haruna Nijo - Hi-C
ERS6294316	SAMEA8609701	Hordeum vulgare cultivar Haruna Nijo - assembly

## Sheet: ST3
Supplementary Table 3 Condensed output of RepeatMask for each chromosome of 'Haruna Nijo' in comparison with 'Morex' assemblies
category	1H	2H	3H	4H	5H	6H	7H	Un	Total_bp		'Morex'V2 total	'Morex'V3 total
DHH	1313509	1883031	1419595	1276444	1559800	1282331	1706571	306580	10747861		11065641	11080334
DTA	67598	73657	75149	60587	65938	48796	79625	9500	480850		482089	477270
DTB		0	0	81					81		81	81
DTC	37095769	47043958	43962982	45166305	43209929	43879459	50621122	36972607	347952131		370506483	453854270
DTH	879286	1164454	1068315	792965	1019951	797710	1058062	157799	6938542		6889135	6881395
DTM	1308897	1323471	1333615	1010121	1285027	1516951	1395035	311506	9484623		9221039	9516805
DTP			0		0			0	0		0	0
DTT	1083464	1381257	1305213	1002148	1286628	985410	1345735	281136	8670991		8618385	8709108
DTX	130416	168266	152412	122355	146351	134220	173963	31592	1059575		1105004	1093280
DXX	40309	58836	71399	40271	46528	43472	46207	3758	350780		357660	354947
NULL	114	206	0	177	456	0	352	0	1305		1212	1212
RIC				0					0		0	0
RII	0	89	314	0	115	0	0	0	518		329	410
RIJ	883	3029	349	720	298	7784	1065	884	15012		12308	11133
RIL	348	89	0	89	89	136	340	0	1091		1112	1013
RIP	0	0	0	0			82		82		0	0
RIR	0	0	0	0	0	0	0	0	0		0	0
RIX	1618273	1945288	1734292	1540078	1851025	1501594	1716219	342905	12249674		12118688	12091222
RLA	0	0		0	0				0		0	0
RLC	114425950	147864255	137564201	128716827	130846467	120300496	132900626	29895575	942514397		963087870	968561840
RLG	229535363	285597714	271500986	271826189	255248480	242211598	266728091	31736335	1854384756		1900096742	1872636075
RLH	0	0	0	0	0	0	0	0	0		0	0
RLX	1888833	2403922	2482920	2612049	2191854	2008159	2340725	320549	16249011		16474636	16109744
RSX	134703	188933	180719	122385	171684	114235	202494	66741	1181894		1191710	1204480
XXX	1014510	859245	1409929	2210778	937906	1935384	732818	15589153	24689723		32030815	13009774
Total_Bp	390538225	491959700	464262390	456500569	439868526	416767735	461049132	116026620	3236972897		3333260939	3375594393
Total length from Repeatmasker .tbl	528447123	678170541	639558213	629672760	608467472	565695744	634886329	158722699	4443620881		4342738950	4196495466
Total_Bp/Total length	0.73903	0.725422	0.725911	0.724981	0.722912	0.736735	0.726192	0.731002	0.728454		0.767548	0.804384

## Sheet: ST4
Supplementary Table 4 BLAST hits (< e-100) among sequences of full length cDNA, gene projection and de novo gene model
		Query
Target	Nucleotide	Protein
	full length cDNA	gene projection	de novo annotation
full length cDNA	22651	20379	22985
gene projection	16403	44579	35559
de novo annotation	16377	31324	49524
total hits	16562	31500	36217
ratio	0.731	0.707	0.731
